# Supplementary material for: Development and Application of a Fast Method to Acquire the Accurate Whole-Genome Sequences of Human Adenoviruses
Source: Front Microbiol. 2021 May 14;12:661382. doi: 10.3389/fmicb.2021.661382 (PMC8160523; doi:10.3389/fmicb.2021.661382)
Supplement: Supplementary file 1 [file Table_1.xlsx]

## Sheet: Sheet1
Supplementary Material: Primer sequences for HAdV-E4, HAdV-B14 and HAdV-C2 .
Region	HAdV-E4 Primer	Location in KX384951	Primer sequence (5'-3')	HAdV-B14 Primer	Location in JQ824845	Primer sequence(5'-3')	HAdV-C2 Primer	Location in JX173077	Primer sequence(5'-3')
E1	Ad4-1F	229-250	CGCTTACTGACAGGATATGAGG	Ad14-1F	177-193	GTGACGCAAACAAAGGC	Ad2-1F	278-298	GCGGGAAAACTGAATAAGAGG
	Ad4-2F	822-844	TAGACACGGCAGAGGTGATAAA	Ad14-2F	716-736	CGCTTCAGGAACTGTATGATT	Ad2-2F	556-579	GAAAATGAGACATATTATCTGCCA
	Ad4-3F	1362-1382	GGATGAACCTTTGGACTTGTG	Ad14-3F	1232-1254	TTGTGCTTCTTATTATAGGTCCT	Ad2-3F	1056-1078	ACCCAGATATTATGTGTTCGCTT
	Ad4-4F	1882-1901	ACCCATTTCAGCAGGGATTA	Ad14-4F	1718-1737	TGGTTCGCTAGTGAATTAGC	Ad2-4F	1566-1585	TGTGGTTAACGCCTTTGTTT
	Ad4-5F	2045-2061	GCCAGCAGCAGCAGGAG	Ad14-5F	2060-2080	TGGGATATGTTTCTAAATCCT	Ad2-5F	2136-2156	CAATAATACCGACGGAGGAGC
	Ad4-6F	2357-2376	TGAGGATGATTGGGAGGTAG	Ad14-6F	2266-2286	GATGCTAGATCTGAGTTGGCT	Ad2-6F	2578-2601	TAGCAAACTTGTAAATATCAGGAAT
	Ad4-7F	2829-2847	ATCCGCCACTGTGCCTCTA	Ad14-7F	2509-2529	AAGTGAAATAAGAATGCGTTG	Ad2-7F	3017-3037	TAGTGAAAAGCGTGGCTGTGA
	Ad4-8F	3291-3309	CCCGATCATTTGGTGTTGT	Ad14-8F	2779-2798	TTCTATGCGTGTTGGATTGC	Ad2-8F	3484-3506	AGCGATGAAGATACAGATTGAGG
	Ad4-9F	3849-3869	CCACGGTGAAATCAAAATAAA	Ad14-9F	3047-3066	CTAGGGTTGTAGCAGAGGTT	Ad2-9F	4081-4100	TTTATTTAGGGGTTTTGCGC
E2B	Ad4-10F	4364-4383	TCATGCAACTTGGAAGGGAA	Ad14-10F	3539-3555	GACAGTTGGCTTCGGTG	Ad2-10F	4546-4566	AGAACTTGGAGACGCCCTTGT
	Ad4-11F	4845-4863	CCTCGTTTATCATCTGGCG	Ad14-11F	4046-4064	AGAAAGTATGCCGCTGAAC	Ad2-11F	5028-5046	TTTTCCCTGACCAAATGCG
	Ad4-12F	5369-5388	GACAGAGCAGGGACTTCAGG	Ad14-12F	4495-4510	GCGTAGTTGGGCGAGT	Ad2-12F	5526-5547	AGTGCAGACTTTTAAGGGCGTA
	Ad4-13F	5876-5895	GCTCGTCCTCACTGTCTTCC	Ad14-13F	4901-4919	CGTTCATCATTTCCCTTAC	Ad2-13F	5952-5974	GGAAGGTGATTGGTTTATAGGTG
	Ad4-14F	6375-6394	GTCCAGCATAAGCTCTTCGG	Ad14-14F	5437-5454	TCAGCGCATACAGCTTGG	Ad2-14F	6476-6493	TCGTTGGTCCAGCAGAGG
	Ad4-15F	6752-6770	GGGAGTTGGAGGAGATGGT	Ad14-15F	5930-5949	CTCTTCCTCACTGTCTTCCG	Ad2-15F	6975-6993	GCACGAAGGAGGCGTAGGA
	Ad4-16F	7296-7312	GCGAGTGATGCGGAAAG	Ad14-16F	6427-6447	GGTCTAGCATAAGTTCATCGG	Ad2-16F	7540-7559	GCCCACGATGTAAAGTTCCA
	Ad4-17F	7856-7874	TGGAGGAATGGCTGTTGAT	Ad14-17F	6953-6975	TTCTTGAATGATGTCATAACCTG	Ad2-17F	8059-8077	CGAACACTCGTGCTGGCTT
	Ad4-18F	8354-8371	CCACCGTCCCCTGTTTCT	Ad14-18F	7462-7479	CGGACCTTGAGGGTGATC	Ad2-18F	8571-8589	CATCTAAAAGCGGTGACGC
	Ad4-19F	8789-8806	GCCCATGAGTTGCGAGAA	Ad14-19F	7952-7969	CGCCGAGCATTCGTGTTT	Ad2-19F	9109-9130	AAGAGGTAGTTGAGGGTGGTGG
	Ad4-20F	9274-9291	GCAAACGGTCGATGAAAC	Ad14-20F	8545-8562	CACGGGCAGGTTCTGGTA	Ad2-20F	9646-9663	CCACCGAGGGACCTGAGC
	Ad4-21F	9871-9889	GCTGAATCTGGGTGAGGGT	Ad14-21F	9171-9192	GAAGACGGATGAGTTCGGCTAT	Ad2-21F	10188-10208	GCCCGTGTTGATGGTGTAAGT
	Ad4-22F	10453-10471	GGTACTGGCACTCCCGTCT	Ad14-22F	9721-9737	TCTAAGACGGCGGATGG	Ad2-22F	10764-10782	CGCTCCTTTTGGCTTCCTT
L1	Ad4-23F	10808-10827	ACTTCCAGTCACTACCGCCA	Ad14-23F	10259-10277	CGGTGATAGCCGTAGATGT	Ad2-23F	11266-11284	TCTCCTGAGCGACACCCAA
	Ad4-24F	11352-11370	CGGGACAACGAGACTTTCA	Ad14-24F	10760-10774	CAACTGCCGCCGTGA	Ad2-24F	11859-11880	GCTCAGTCTGGGCAAGTTTTAC
	Ad4-25F	11845-11861	ACGATGAGGATGAGGGC	Ad14-25F	11310-11328	GGCACTGCTCAACATCACT	Ad2-25F	12405-12423	GACCGCATCATGTCGCTGA
	Ad4-26F	12404-12418	GCCCTGCGGCTGATG	Ad14-26F	11980-11998	CCCCGAAGCCTTTAGACAG	Ad2-26F	12976-12995	CGACCGTGTCTAGCTTGCTG
	Ad4-27F	13048-13067	TACCAACGCCATCCTTAACC	Ad14-27F	12510-12531	TAGGAGAAAGAGCAACCGTGTC	Ad2-27F	13455-13474	ACCAATGCCATCTTGAACCC
	Ad4-28F	13604-13621	AGCAGCGTGTTGGACTTG	Ad14-28F	13080-13097	ACGGGTTTCTGTGGGACG	Ad2-28F	13979-13997	TGACTCGGCAGACGACAGC
L2	Ad4-29F	14000-14023	CTACCAGAACGACCACAGCAACTT	Ad14-29F	13329-13347	ACGATTCCTTGCTCAGACC	Ad2-29F	14515-14533	GGCGACCTGAAAACCATCC
	Ad4-30F	14329-14349	TGAACAACGCCATCATAGACA	Ad14-30F	13869-13889	CATTCGTTACTCGGAACTGGC	Ad2-30F	15039-15059	AAAAGATGACACCGAACAGGG
	Ad4-31F	14822-14842	GAGGAGCTACAACGTGCTTTC	Ad14-31F	14589-14607	CCTCTTGGATGTAGATGCC	Ad2-31F	15598-15615	TACTCCCAGCTCATCCGC
	Ad4-32F	15217-15237	CTGCTCTCACAGATCACGGGA	Ad14-32F	15129-15145	GTCCACCTCGCTTACGC	Ad2-32F	16153-16173	CGGCGTTATGCTAAAATGAAG
	Ad4-33F	15957-15978	AGATGTTTACTTGGCGATGTTG	Ad14-33F	15607-15625	TGCGCCTACATCTACTGTG	Ad2-33F	16688-16706	ACGACGAGGTGGAACTGCT
	Ad4-34F	16341-16358	TGGGCGAGTTTGCTTACG	Ad14-34F	16139-16154	GGCGATGATGGGCTGG	Ad2-34F	17190-17210	GGACGTTCAGATACCCACCAC
	Ad4-35F	16865-16884	TACCACGGCTATACCAGCTC	Ad14-35F	16643-16666	CAAACTGTAGACATTAAGATTCCC	Ad2-35F	17720-17740	GAGGAAGAATGCACCGTAGGA
L3	Ad4-36F	17327-17345	ACGCTCCTGGTCCTGTGAT	Ad14-36F	17175-17191	GGAATGCGACGCTACAG	Ad2-36F	18257-18274	TCTGGCATTAGCGGGGTG
	Ad4-37F	17880-17899	CCAGAGTAGTAAGCCCGCAA	Ad14-37F	17672-17692	GTGGTAGATTTGGCTAATCAG	Ad2-37F	18738-18758	GCCGACGATGCTTCTAAATAG
	Ad4-38F	18233-18255	CAGGACGCTTCGGAGTACCTGAG	Ad14-38F	18240-18261	CGCTGAGTTACTTTCAAGATGG	Ad2-38F	19240-19260	GTGGGAACAAACCGAAGATAG
	Ad4-39F	18747-18766	TTGGAAATGACAGTTGGGTT	Ad14-39F	18879-18899	TCGTGGACTGATACAGATGGC	Ad2-39F	19703-19724	GGCAATGCTACTAAACCAAAAG
	Ad4-40F	19256-19274	TCTTTAGGCGACAGAACCC	Ad14-40F	19429-19448	ATCCCGATGTGCGTGTTATT	Ad2-40F	20162-20181	AAGGCTAATGGCAATGGCTC
	Ad4-41F	19728-19747	TAAATCCCTTCAACCACCAC	Ad14-41F	19623-19642	AACCTTCAAGCCAATCTATG	Ad2-41F	20720-20740	AGCATTTGTCTTTACGCCACC
	Ad4-42F	20228-20247	TTTGTCTACTCGGGCTCCAT	Ad14-42F	20021-20038	TTCCCTCGGTAACGACCT	Ad2-42F	21212-21232	ATTGGCTACCAGGGCTTCTAC
	Ad4-43F	20748-20766	GCATTCCCTTCTCCAGCAA	Ad14-43F	20436-20454	CATTCTGTCTGCCCACTTT	Ad2-43F	21732-21752	ACGCCACAACATAAAAGAAGC
	Ad4-44F	21208-21225	CGCTCGAACACCTGCTAC	Ad14-44F	20860-20879	GGTGGTATCGTACTGAGGTG	Ad2-44F	22280-22297	CGTCGCAACCAGGAACAG
E2A	Ad4-45F	21766-21785	ACATTGCGGAACTGGTACTT	Ad14-45F	21374-21393	CCACCAAACTTTCTATTCCA	Ad2-45F	22769-22786	CCAGCACGCTCTTGTCGG
	Ad4-46F	22224-22243	GGCTCCCTCGGTAAAGAAGA	Ad14-46F	21883-21898	GCCGCAGTCGGAGTTG	Ad2-46F	23285-23303	TGGGCTCGTGGTGCTTGTA
	Ad4-47F	22777-22796	GATACAATGGGCAGGCTTAG	Ad14-47F	22442-22457	CACGCGGCACATTAGC	Ad2-47F	23759-23777	CGCTGTCCACGATCACCTC
L4	Ad4-48F	23272-23290	ATGGAGACTCAGCCATCGT	Ad14-48F	22611-22626	TTGCAGCCATGAGGCC	Ad2-48F	24310-24328	CAAGACCAGGACGACGCAG
	Ad4-49F	23734-23752	CCACGCCTCAACTTCTACC	Ad14-49F	23170-23191	GAGACAGGGAGGATTGTGAAGT	Ad2-49F	24833-24851	TGCTGGTGGAACTTGAGGG
	Ad4-50F	24196-24213	GTGGTCAGCGACGAGCAG	Ad14-50F	23663-23681	TCGTAAGCCGATACAAGGT	Ad2-50F	25378-25397	CTGTGCTACACCTGGCAAAC
	Ad4-51F	24778-24797	CGCTCTTTTATTCTGGAACG	Ad14-51F	24221-24239	GTTCTGGTGGAATTGGAGG	Ad2-51F	25855-25877	CAACTGCTTAGCGAAAGTCAAAT
	Ad4-52F	25225-25242	ACAGCCTGCGTCATCACC	Ad14-52F	24737-24755	GATTACATCCGCGATTGTG	Ad2-52F	26407-26425	GTCACCCTCGGTCGCATTC
	Ad4-53F	25778-25796	CGCTACCTGCTCTTTCACC	Ad14-53F	25255-25273	CGAAACCCAGATAATAGGC	Ad2-53F	26865-26883	GCAGCAGCAGGAGGAGGAG
	Ad4-54F	26236-26255	GAGATTCCCACGCCTTACAT	Ad14-54F	25418-25437	TCATTGAACGATTCATCGAC	Ad2-54F	27389-27407	GGCGGCTATTACCACCACA
	Ad4-55F	26668-26688	CCTGACGGAGTCTTTCAAATC	Ad14-55F	25872-25888	TTACAGCCGCGTCTGGA	Ad2-55F	27883-27901	CGGACGGCTACGACTGAAT
E3	Ad4-56F	27141-27160	CACCCTCCTGACCCTCTACT	Ad14-56F	26327-26343	AGAGCCACCACCGATCA	Ad2-56F	28381-28402	CAGCGAGACGAAGTAAGTTTGC
	Ad4-57F	27573-27592	ACCAAACTAACCACCACCAA	Ad14-57F	26826-26848	AACTTCTACTTCCATCACATCAA	Ad2-57F	28865-28887	AAAAGGTTGAGTTTAAGGAACCA
	Ad4-58F	28074-28092	CTCTGTCCCTGGTGCTGAC	Ad14-58F	27405-27426	CACCACGGTTTCTATCTACTGC	Ad2-58F	29360-29382	ACCCACAACCTTCAAATCAAACT
	Ad4-59F	28787-28804	CGAATTGGTTGCCCTGAC	Ad14-59F	28051-28070	GAGCCAGGAGTTCCCGAGTG	Ad2-59F	29892-29912	CCTGCTTTACGGATTTGTCAC
	Ad4-60F	29233-29253	CTTCATCGGCAGAAATCAGAC	Ad14-60F	28655-28673	CAGTCCAAAACCACGAAAA	Ad2-60F	30370-30388	CCCCAATCAATCAGCCTCG
	Ad4-61F	29744-29762	GCCACCATCTAGCAGTCCC	Ad14-61F	28793-28813	GTGGTGATGGCACTAACAGTA	Ad2-61F	30888-30908	TCAGCATCACCTCCTTTCCTT
	Ad4-62F	30232-30251	GCTCTTTGCCTTTATCACCT	Ad14-62F	29342-29358	TCAGCATCATCGCTGCC	Ad2-62F	31425-31442	CCCCACTGACCGTGCAAG
	Ad4-63F	30719-30735	ACGCACCACCACCACAG	Ad14-63F	29857-29874	AATGATGAACGAGGTGGC	Ad2-63F	31904-31927	GCATCTCATAACTTGGACATAAAC
L5	Ad4-64F	31325-31349	ATGTTTTCTGTCAGCAGCACTTCAC	Ad14-64F	30262-30283	TGCTATTATCATGGATGAGTGC	Ad2-64F	32409-32431	TTGACCAAAACGGTGTTCTAATG
	Ad4-65F	31740-31759	TTTCCAACAACACCATTTCC	Ad14-65F	30866-30884	TGCCGACAGCAGACTCAGT	Ad2-65F	32924-32944	AGTATTCAACCTGCCACCTCC
	Ad4-66F	32203-32222	AACTTTGTGGACAACGCCTG	Ad14-66F	31494-31512	GTTTCATGCCCAGCACAAC	Ad2-66F	33429-33448	AAAATCCCACAGTGCAAGGC
	Ad4-67F	32749-32814	TGAAACAAAAATAAAGTTTAA	Ad14-67F	32145-32164	CGTGCGACTGCTGTTTATGG	Ad2-67F	33968-33990	CTCTGTCTCAAAAGGAGGTAGGC
E4	Ad4-68F	33672-33689	GTTGGCACAGCACAGGCA	Ad14-68F	32868-32887	GGCTCTGGTGTAAGGATGAT	Ad2-68F	34480-34499	GGCTTCCAAAAGGCAAACTG
	Ad4-69F	34185-34203	CCAGACCCAGCCAGATGAT	Ad14-69F	33376-33393	CGCACATCCAAGAACAAA	Ad2-69F	35002-35024	AAAGCAAGCACATCGTAGTCATG
	Ad4-70F	34686-34704	CCGCAATCCCTAAGCTCCT	Ad14-70F	33932-33951	GCAAATGCAATAAGTTACCG
	Ad4-71F	35106-35124	GACAGGCTACAGGGTCTCC
ITRs	Ad4-LITR-R	514-535	AACTCTTCTCGCTGGCACTCAA	Ad14-LITR-R	174-190	TTTGTTTGCGTCACATT	Ad2-LITR-R	364-384	AGTCTCCACGTAAACGGTCAA
	Ad4-RITR-F	35698-35715	CCGCCCCTAACAGTCGCC	Ad14-RITR-F	34350-34371	GGTCCCTCTAAATACACATACA	Ad2-RITR-F	35517-35534	CACAGCGGCAGCCATAAC
